# Supplementary material for: Comparative proteomic analysis provides new insights into the specialization of shoots and stolons in bermudagrass (Cynodon dactylon L.)
Source: BMC Genomics. 2019 Sep 11;20:708. doi: 10.1186/s12864-019-6077-3 (PMC6740039; doi:10.1186/s12864-019-6077-3)
Supplement: Supplementary file 1 — Additional file 1: Table S1. Information on the 376 differentially accumulated protein species. (XLSX 49 kb) [file 12864_2019_6077_MOESM1_ESM.xlsx]

## Sheet: Table S1
Table S1. Information on the 376 differentially accumulated protein species
Protein ID	Accession No.	Protein Name	Homogenous protein in NCBI	Stolon: shoot fold change	P-value	Corresponding DEGs in previous comparative transcriptome analysis	Fold change of DEGs in previous comparative transcriptome analysis
1	PB.4801.29|m.102071	70 kDa peptidyl-prolyl isomerase	XP_004975324	0.123606	1.04693e-06	TR31017_c0_g2_i1	0.0893296
2	PB.62305.1|m.1518	fasciclin-like protein FLA17	ABI95407	0.136795	0.0159909	-	-
3	PB.68142.1|m.34168	16.9 kDa class I heat shock protein 1	NP_001150783	0.154209	0.0151912	-	-
4	PB.59005.7|m.5611	fasciclin-like arabinogalactan protein 13	XP_004961218	0.154567	0.000764218	TR47501_c1_g1_i1	0.25334
5	PB.55762.8|m.72822	isoflavone reductase homolog IRL	XP_002455338	0.164361	3.2037e-05	TR19714_c1_g1_i1	0.0261395
6	PB.42000.22|m.60610	isoflavone reductase homolog IRL	XP_002455338	0.193993	6.80757e-05	TR19714_c1_g1_i1	0.0261395
7	PB.6850.7|m.37874	17.5 kDa class II heat shock protein	XP_020189633	0.216177	9.80296e-05	-	-
8	PB.60511.1|m.38735	16.9 kDa class I heat shock protein 1	NP_001150783	0.226712	0.00169019	-	-
9	PB.48937.2|m.11863	uncharacterized calcium-binding protein LOC101781730	XP_004983336	0.239393	0.0331804	-	-
10	PB.12605.23|m.46619	26.7 kDa heat shock protein, chloroplastic	XP_002468181	0.244218	0.00981257	-	-
11	PB.1723.37|m.160724	phenylalanine ammonia-lyase	XP_002448193	0.250586	2.99768e-10	TR10493_c6_g1_i3	0.371623
12	PB.4262.37|m.149068	heat shock protein 82	XP_004974995	0.256941	0.046832	-	-
13	PB.878.4|m.25496	sucrose synthase 2	XP_004984086	0.2572	7.89453e-08	TR32090_c0_g2_i1	0.224711
14	PB.69945.2|m.38008	23.6 kDa heat shock protein, mitochondrial	OEL25610	0.259564	0.010207	-	-
15	PB.16496.1|m.165223	ATP-citrate synthase beta chain protein 1	XP_004967570	0.261708	1.46771e-12	TR42662_c1_g1_i1	0.106778
16	PB.51624.4|m.212306	23 kDa jasmonate-induced protein	XP_021310333	0.272597	0.00120792	-	-
17	PB.43384.2|m.15282	photosystem II CP47 chlorophyll apoprotein	YP_009233887	0.285881	2.93746e-09	-	-
18	PB.41999.1|m.110256	tubulin beta-5 chain	XP_021312396	0.28846	0.0389782	-	-
19	PB.42793.7|m.67862	cytosolic sulfotransferase 18	XP_004972362	0.293869	2.54819e-05	-	-
20	PB.23241.7|m.91480	Hsp70-Hsp90 organizing protein	XP_002446861	0.296577	6.12196e-05	TR10579_c0_g1_i1	0.181021
21	PB.66542.2|m.46124	chalcone--flavonone isomerase	XP_004981264	0.305185	0.000140664	TR18840_c0_g1_i2	0.265101
22	PB.23656.2|m.7243	ATP-citrate synthase alpha chain protein 3	XP_004962739	0.31016	0.00227706	TR45579_c1_g1_i2	0.118835
23	PB.45320.1|m.1070	cytosolic sulfotransferase 18	XP_004979621	0.314109	0.00988312	-	-
24	PB.56674.2|m.8638	alpha-1,4-glucan-protein synthase	XP_004982467	0.319417	1.13572e-05	TR36231_c1_g1_i1	0.233232
25	PB.52254.1|m.8333	calcium sensing receptor, chloroplastic	XP_004953792	0.333557	0.00390816	-	-
26	PB.54275.3|m.8118	fructokinase-2	XP_004973033	0.354306	0.00607017	TR40102_c2_g1_i1	0.147174
27	PB.65162.7|m.38387	chalcone--flavonone isomerase 3	XP_022684325	0.354623	0.022298	TR24996_c0_g2_i1	0.224746
28	PB.2624.6|m.59792	chloroplast envelope quinone oxidoreductase homolog	XP_004975344	0.356609	0.0033427	-	-
29	PB.49301.3|m.81809	aspartyl protease family protein At5g10770	XP_002451310	0.360801	0.00267144	-	-
30	PB.59265.5|m.46430	chloroplast chlorophyll a/b binding protein	ABQ81857	0.36249	0.010114	-	-
31	PB.41627.2|m.15118	2,3-bisphosphoglycerate-independent phosphoglycerate mutase	XP_004984498	0.363657	0.00665793	-	-
32	PB.15715.10|m.140097	inactive serine/threonine-protein kinase scy1 isoform X2	XP_004970384	0.364914	0.0175864	-	-
33	PB.15511.3|m.165490	AP-1 complex subunit gamma-2 isoform X2	XP_002454734	0.36679	0.0244852	-	-
34	PB.15397.2|m.170484	glutathione S-transferase F8, chloroplastic	XP_004985807	0.367714	0.0028241	TR30587_c0_g1_i1	0.0178964
35	PB.390.14|m.27549	Chaperone protein ClpB1	OEL17971	0.370343	0.0316415	-	-
36	PB.63067.2|m.2527	vesicle-associated membrane protein 721	XP_002459506	0.379552	0.00911812	-	-
37	PB.45237.2|m.97009	tau class GST protein 3	AAQ02687	0.381798	0.00446307	TR29583_c0_g2_i1	0.115636
38	PB.4175.9|m.18278	endoglucanase 10	XP_004981854	0.389389	0.0119811	TR47510_c2_g1_i1	0.34668
39	PB.9919.1|m.197213	tubulin alpha-1 chain	XP_004981922	0.389486	0.00313095	-	-
40	PB.66110.5|m.223851	ras-related protein RABE1c	XP_002466197	0.390822	0.0197619	-	-
41	PB.61659.1|m.2462	chlorophyll a-b binding protein CP24, chloroplastic	XP_015636811	0.391245	0.00136399	-	-
42	PB.55878.1|m.62842	chlorophyll a-b binding protein 8	NP_001148598	0.391271	0.0017365	-	-
43	PB.94.36|m.189638	coatomer subunit alpha-3	XP_004982004	0.393818	5.49026e-07	TR16951_c1_g1_i1	0.461996
44	PB.2848.5|m.13111	serine hydroxymethyltransferase 4	XP_004967554	0.396784	9.19382e-06	TR19920_c3_g1_i3	0.194671
45	PB.70472.1|m.36863	Hsp20/alpha crystallin family protein	ONM00795	0.402566	0.00649606	-	-
46	PB.59394.1|m.55846	voltage-gated potassium channel subunit beta	XP_004954378	0.402935	0.0160028	TR52316_c1_g4_i1	0.241917
47	PB.31357.2|m.140098	extradiol ring-cleavage dioxygenase	XP_008674746	0.405125	0.00799845	TR22971_c0_g1_i1	0.283957
48	PB.68016.1|m.36916	calcyclin-binding protein-like	XP_020158186	0.406202	0.00442089	TR51617_c0_g1_i1	0.224142
49	PB.62009.7|m.229519	ADP-ribosylation factor 2	XP_010232477	0.406814	0.00369501	-	-
50	PB.3356.3|m.25278	chaperone protein ClpB2, chloroplastic	XP_004983984	0.408055	0.00218438	-	-
51	PB.44607.6|m.90639	fasciclin-like arabinogalactan protein 2	XP_012702536	0.41092	0.0375161	-	-
52	PB.68973.3|m.211425	dynein light chain 1, cytoplasmic	XP_004967828	0.411759	0.0322984	-	-
53	PB.24852.13|m.57352	aquaporin PIP2-4	NP_001105026	0.413061	0.0279723	-	-
54	PB.64294.1|m.1362	40S ribosomal protein S2-3	XP_002459531	0.413857	0.0377917	-	-
55	PB.8236.8|m.168876	Coatomer subunit beta'-3	AQK70631	0.41539	0.00297282	-	-
56	PB.70474.4|m.212600	18.6 kDa class III heat shock protein	XP_003570701	0.415738	0.0076642	-	-
57	PB.8695.26|m.179615	cellulose synthase 11	NP_001105236	0.419805	0.00721293	TR20857_c1_g1_i1	0.152611
58	PB.53.35|m.191731	protein CELLULOSE SYNTHASE INTERACTIVE 1	XP_004965009	0.420067	0.0169093	-	-
59	PB.38737.1|m.15691	Zinc finger (C3HC4-type RING finger) family protein	AQK78970	0.422717	0.0055137	TR2364_c0_g1_i1	0.000935791
60	PB.1343.17|m.30377	clathrin heavy chain 1	XP_002448862	0.423653	6.53033e-13	-	-
61	PB.8378.11|m.182271	ultraviolet-B receptor UVR8	XP_004975662	0.425308	0.0474785	-	-
62	PB.179.1|m.26120	WEB family protein At5g16730, chloroplastic	XP_004983541	0.429468	0.0192975	-	-
63	PB.30806.1|m.20542	protease 2	NP_001147906	0.432751	0.00411146	-	-
64	PB.53239.3|m.226736	PLASMODESMATA CALLOSE-BINDING PROTEIN 2-like	XP_004961524	0.434656	0.0318975	TR29845_c0_g1_i1	0.0300892
65	PB.63705.1|m.36121	pathogen-related protein isoform X2	XP_004969846	0.435621	0.0195176	-	-
66	PB.48819.3|m.8879	Flavonoid 3'-monooxygenase	OEL17124	0.439349	7.27855e-06	-	-
67	PB.70602.2|m.226111	hsp20/alpha crystallin family protein	ACG31051	0.442087	0.00556053	TR8332_c5_g1_i1	0.00113853
68	PB.66224.4|m.48717	co-chaperone protein SBA1 isoform X1	XP_020407331	0.442185	0.0315175	-	-
69	PB.8646.9|m.39870	24.1 kDa heat shock protein, mitochondrial isoform X2	XP_002454239	0.443932	0.0417798	-	-
70	PB.49152.6|m.5719	aquaporin PIP2-1	XP_002461930	0.452285	0.00861134	TR43792_c5_g1_i3	4.56127
71	PB.49778.2|m.82047	aspartyl protease family protein At5g10770	XP_002451310	0.45345	0.00379213	-	-
72	PB.599.9|m.62750	DnaJ protein-like protein	OEL35038.1	0.454483	0.0194921	-	-
73	PB.65541.6|m.39817	glutathione S-transferase GSTF1	XP_004968765	0.454515	0.00794931	TR16575_c2_g3_i1	0.257641
74	PB.64333.4|m.38736	photosystem I reaction center subunit III, chloroplastic	XP_002463798	0.458057	0.00932982	-	-
75	PB.4199.37|m.174793	linoleate 9S-lipoxygenase 4 isoform X2	XP_004982082	0.458435	0.0124803	-	-
76	PB.16202.19|m.76245	protein trichome birefringence-like 33	XP_004981276	0.458773	0.0213439	TR48815_c2_g1_i1	0.104447
77	PB.46495.1|m.76022	GTP-binding protein SAR1A	XP_004967837	0.461485	0.0120493	TR54421_c0_g2_i1	0.42633
78	PB.3664.6|m.12004	adenosylhomocysteinase	XP_004953493	0.46159	3.1379e-06	TR34373_c0_g1_i1	0.135257
79	PB.60290.1|m.49900	trans-resveratrol di-O-methyltransferase	XP_002441933	0.462199	0.000681775	-	-
80	PB.49387.4|m.57746	UDP-glucuronic acid decarboxylase 6	XP_012698359	0.463794	0.000342483	TR41820_c2_g1_i1	0.121966
81	PB.8784.5|m.163802	coatomer subunit gamma-2	XP_002459514	0.466534	0.000552929	TR23838_c0_g1_i2	0.35071
82	PB.15908.3|m.8201	DnaJ-like protein subfamily B member 13	OEL22957	0.468173	0.0045673	-	-
83	PB.443.8|m.23528	heat shock 70 kDa protein 15	XP_004960853	0.468881	2.30735e-07	-	-
84	PB.5201.5|m.190198	4-coumarate--CoA ligase 3	XP_002451647	0.470547	0.0317185	TR27948_c1_g1	0.268125
85	PB.14960.9|m.37453	CBS domain-containing protein CBSX1, chloroplastic-like isoform X1	XP_021302112	0.471933	0.0046706	-	-
86	PB.54628.2|m.68423	BRCA1-A complex subunit BRE	XP_021305999	0.474111	0.0457098	-	-
87	PB.5917.22|m.197155	phenylalanine ammonia-lyase	XP_002454198	0.475148	0.0273497	TR10493_c6_g1_i3	0.371623
88	PB.579.18|m.98013	polyol transporter 5	XP_004962896	0.475373	0.00382477	-	-
89	PB.40891.4|m.13213	hydroquinone glucosyltransferase	XP_002451052	0.476044	0.0373166	TR18165_c4_g1_i7	0.265031
90	PB.45675.7|m.97052	5-enolpyruvylshikimate-3-phosphate synthase	CAD01096	0.47838	0.00284063	TR27501_c0_g1_i1	0.46072
91	PB.35173.3|m.128389	eukaryotic translation initiation factor 2 subunit alpha homolog	XP_002468023	0.482541	0.0025234	-	-
92	PB.65364.4|m.42550	60S ribosomal protein L11	XP_002454974	0.484388	0.00273764	-	-
93	PB.55897.2|m.39477	probable glutathione S-transferase GSTU1	XP_004981530	0.485317	1.02326e-05	TR23492_c0_g1_i2	0.155977
94	PB.9628.19|m.158666	sucrose synthase 1	XP_004964611	0.489966	0.0442827	-	-
95	PB.28142.17|m.144317	protein trichome birefringence-like 28	XP_002468038	0.493101	0.00804121	TR37919_c2_g2_i2	0.170734
96	PB.11942.19|m.177410	tubulin beta-7 chain	XP_004981550	0.495373	0.0105156	TR40706_c0_g1_i1	0.14346
97	PB.9391.1|m.180721	probable 4-coumarate--CoA ligase 3	XP_002451647	0.498283	0.0424171	TR27948_c1_g1_i2	0.268125
98	PB.67219.3|m.37883	50S ribosomal protein L12, chloroplastic	XP_008675253	0.501407	0.0203589	TR38034_c0_g1_i2	0.318947
99	PB.2135.4|m.154732	photosystem II protein D2	NP_039366	0.502405	0.0236897	-	-
100	PB.69986.1|m.36245	60S ribosomal protein L6-3	XP_014660578	0.502684	0.0438692	-	-
101	PB.28097.6|m.70505	GDP-mannose 3,5-epimerase 1	XP_004972831	0.502864	0.0442037	-	-
102	PB.54516.4|m.56185	protochlorophyllide reductase B, chloroplastic	XP_002467010	0.504275	0.0257701	-	-
103	PB.17705.3|m.99390	UDP-glucose pyrophosphorylase2	ONM57089	0.505361	0.00432323	TR36033_c1_g1_i1	0.330382
104	PB.65725.3|m.39313	mavicyanin	XP_004955319	0.505552	0.0235081	TR51557_c2_g5_i1	0.109091
105	PB.3271.64|m.68013	caffeic acid 3-O-methyltransferase	ADX98508	0.507236	0.00252473	TR10495_c2_g1_i1	0.128711
106	PB.535.2|m.26009	E3 ubiquitin-protein ligase UPL3	XP_002447553	0.50852	0.00381613	-	-
107	PB.215.10|m.191638	brefeldin A-inhibited guanine nucleotide-exchange protein 5	XP_004958042	0.509696	0.0133353	-	-
108	PB.312.6|m.26673	coatomer subunit beta-1	XP_004970741	0.509741	0.0150347	-	-
109	PB.34546.7|m.91143	heat shock 70 kDa protein 8	XP_004985174	0.510857	0.00359794	TR47253_c0_g1_i1	3.97616
110	PB.17005.15|m.77911	ricin B-like lectin R40C1	XP_004984513	0.514283	0.0354318	TR4588_c5_g4_i1	0.264594
111	PB.4824.7|m.16353	pyruvate kinase, cytosolic isozyme	NP_001150269	0.51458	0.0429993	TR14858_c0_g1_i1	0.23748
112	PB.57485.9|m.224125	oxygen-evolving enhancer protein 3-1, chloroplastic	NP_001311123	0.515423	1.56818e-05	-	-
113	PB.11845.8|m.65778	phospholipase A1	XP_002440467	0.516422	0.00212524	TR113_c0_g2_i1	18.8974
114	PB.53997.1|m.8428	diphosphomevalonate decarboxylase MVD2, peroxisomal	XP_002452980	0.519058	0.0212218	-	-
115	PB.15748.20|m.153236	zinc finger BED domain-containing protein RICESLEEPER 2	XP_012698253	0.519559	0.03479	-	-
116	PB.69932.6|m.220725	calmodulin	NP_001105490	0.523782	0.00224293	-	-
117	PB.31222.2|m.22542	uncharacterized protein LOC101767180	XP_004982972	0.52438	0.00283367	TR29287_c1_g1_i1	0.322431
118	PB.12678.3|m.25163	beta-D-xylosidase 4	XP_004976989	0.525348	0.0161157	TR12597_c0_g1_i1	0.125781
119	PB.195.60|m.138229	phenylalanine ammonia-lyase3	AQK53728	0.526748	0.0301358	TR10493_c6_g1_i3	0.0154547
120	PB.64729.1|m.40153	glutathione transferase14	ONL99618	0.527086	0.0182662	-	-
121	PB.71079.2|m.33872	40S ribosomal protein S15a	NP_001137078	0.528469	0.0215644	-	-
122	PB.4707.1|m.13030	pyrophosphate--fructose 6-phosphate 1-phosphotransferase subunit beta	XP_002438147	0.528794	0.00210668	-	-
123	PB.65735.1|m.44870	thiamine pyrophosphokinase 1 isoform X1	XP_002459034	0.533677	0.0369558	-	-
124	PB.72105.1|m.214556	Cystatin protein	CEJ09684	0.537144	0.0111205	-	-
125	PB.61728.3|m.37816	dirigent protein 21	XP_004978849	0.53773	0.0306835	TR15672_c0_g2_i2	0.0908725
126	PB.63073.1|m.472	Plasma membrane-associated cation-binding protein 1	OEL25601	0.538814	0.00643446	-	-
127	PB.34968.3|m.14156	AP-2 complex subunit mu	XP_002454449	0.539291	0.0442398	-	-
128	PB.9628.8|m.136292	sucrose synthase 1	XP_021305168	0.540242	0.00599778	-	-
129	PB.41355.2|m.9071	protein WVD2-like 4	XP_004979518	0.54294	0.0399104	-	-
130	PB.9879.1|m.179135	photosystem II CP43 chlorophyll apoprotein	YP_008815737	0.545938	0.000474382	-	-
131	PB.67773.3|m.38511	Elongation factor 1-beta	ONM59613	0.548204	0.0467285	-	-
132	PB.1539.18|m.152925	protein DEK isoform X1	XP_008665052	0.548437	0.0497903	-	-
133	PB.57696.8|m.220454	ras-related protein RIC1	XP_002458004	0.554566	0.021822	-	-
134	PB.1053.3|m.27382	aminopeptidase M1-B	XP_004973373	0.555168	0.0040674	-	-
135	PB.4141.38|m.195552	ricin B-like lectin R40G2	XP_004959898	0.55536	0.000680997	TR4588_c5_g4_i2	0.264594
136	PB.73018.4|m.214092	uncharacterized DUF538 family protein LOC8058874	XP_002438509	0.556647	0.0189984	TR45999_c0_g1_i1	0.123929
137	PB.92.3|m.17610	nucleoredoxin 1	NP_001105407	0.556743	0.0316563	-	-
138	PB.18097.4|m.21456	acyl-CoA-binding domain-containing protein 4	XP_002463567	0.557599	0.027356	-	-
139	PB.64862.3|m.33422	remorin	XP_002448229	0.558357	0.00459287	-	-
140	PB.58531.1|m.3559	protein transport protein SEC13 homolog B	XP_004955890	0.5592	0.00289873	-	-
141	PB.15371.5|m.174941	beta-adaptin-like protein C	XP_008660144	0.560152	0.000353949	-	-
142	PB.22462.6|m.19585	transketolase, chloroplastic	XP_004964445	0.562027	0.00696185	-	-
143	PB.45563.3|m.46149	ATP-dependent RNA helicase laf-1	XP_002447827	0.562951	0.00186407	-	-
144	PB.44510.3|m.78155	26S proteasome non-ATPase regulatory subunit 3	NP_001149170	0.563457	0.00672209	-	-
145	PB.56438.8|m.67436	mitochondrial dicarboxylate/tricarboxylate transporter DTC	XP_002439442	0.565924	0.0184803	TR39626_c1_g2_i1	0.313867
146	PB.51528.1|m.78335	probable UDP-arabinopyranose mutase 2 isoform X2	XP_022680807	0.566454	0.00067327	-	-
147	PB.38600.36|m.231118	nodulin-related protein 1	XP_002457536	0.567064	0.000175147	-	-
148	PB.39508.1|m.103875	paramyosin	XP_004962870	0.567312	0.00185922	-	-
149	PB.64162.3|m.41086	ubiquitin-conjugating enzyme E2 variant 1C	XP_004952271	0.567852	0.0144627	-	-
150	PB.31630.1|m.15634	ATP-dependent zinc metalloprotease FTSH 6, chloroplastic	XP_002438106	0.568755	0.0231556	-	-
151	PB.65292.3|m.37644	cytosolic sulfotransferase 15-like	XP_020168130	0.568781	0.0368327	-	-
152	PB.26247.1|m.11819	omega-hydroxypalmitate O-feruloyl transferase	XP_004979328	0.568798	0.00119349	-	-
153	PB.1621.3|m.18220	transmembrane 9 superfamily member 3	XP_002468203	0.569162	0.00678281	-	-
154	PB.17709.9|m.71455	cysteine proteinase 2	XP_004956942	0.574783	0.0157594	-	-
155	PB.67693.4|m.224608	proteasome subunit beta type-1 isoform X3	XP_008652897	0.577964	0.00278548	-	-
156	PB.721.52|m.103630	mediator of RNA polymerase II transcription subunit 37c	XP_004961848	0.579303	0.00906063	-	-
157	PB.40558.1|m.16691	uncharacterized membrane protein At1g75140	XP_002437714	0.58132	0.0435649	-	-
158	PB.12685.19|m.75148	S-adenosylmethionine synthase 1	XP_004968660	0.583173	0.041493	TR52742_c0_g1_i1	0.231765
159	PB.1369.18|m.192025	187-kDa microtubule-associated protein AIR9	XP_012699242	0.58361	0.0047316	-	-
160	PB.51578.1|m.5836	fasciclin-like arabinogalactan protein 2	XP_008651121	0.588544	0.00301858	TR41783_c0_g1_i1	0.262638
161	PB.55233.1|m.4219	bifunctional L-3-cyanoalanine synthase/cysteine synthase 2, mitochondrial	XP_004975070	0.588827	0.0221657	-	-
162	PB.6279.9|m.87361	coatomer subunit delta-1 isoform X2	XP_022683991	0.589724	0.000461684	TR6082_c0_g1_i4	0.329065
163	PB.33860.2|m.51357	pro-resilin precursor	ACG32088	0.591402	6.11063e-07	-	-
164	PB.46792.9|m.95097	rubisco activase large subunit	APB03037	0.591476	2.6332e-05	TR4036_c0_g1_i2	0.329431
165	PB.41476.2|m.13268	UDP-N-acetylglucosamine diphosphorylase 1	XP_021317962	0.594388	0.000639822	-	-
166	PB.60949.1|m.51551	tricin synthase 1	XP_004973808	0.597363	0.0386765	TR17938_c0_g1_i1	0.0832268
167	PB.203.32|m.25162	5-methyltetrahydropteroyltriglutamate--homocysteine methyltransferase 1	XP_004960257	0.598493	0.0168249	TR30314_c3_g3_i1	0.159725
168	PB.64822.5|m.44336	ras-related protein RABC1 isoform X1	XP_002448841	0.600133	0.00379879	-	-
169	PB.7402.6|m.49585	60S ribosomal protein L10a	OEL12639	0.602017	0.0171408	-	-
170	PB.16968.12|m.162566	malate dehydrogenase, cytoplasmic	XP_002467079	0.603383	0.00295421	TR46537_c1_g1_i1	0.422219
171	PB.65346.2|m.45846	GTP-binding protein SAR1A-like	XP_020171443	0.605371	0.0142215	-	-
172	PB.60168.1|m.56327	L-ascorbate peroxidase 2, cytosolic	XP_002463451	0.606682	0.00232831	-	-
173	PB.2623.24|m.134393	heat shock protein 81-1	XP_015649678	0.606917	0.0206903	TR41372_c0_g1_i1	0.276967
174	PB.50395.7|m.80034	mitogen-activated protein kinase 6	XP_002467591	0.615763	0.0340338	-	-
175	PB.26986.3|m.16519	probable 4-coumarate--CoA ligase 4	XP_004965684	0.617048	0.0150591	-	-
176	PB.6955.27|m.139363	glyoxysomal fatty acid beta-oxidation multifunctional protein MFP-a	XP_004968710	0.617286	0.0235163	-	-
177	PB.18921.2|m.23830	conserved oligomeric Golgi complex subunit 7	XP_004966309	0.617748	0.0312897	TR35906_c0_g1_i1	0.438464
178	PB.65089.3|m.39279	ras-related protein RGP2	XP_004962491	0.618438	0.0176449	-	-
179	PB.33662.1|m.16449	FRIGIDA-like protein 3	XP_004958191	0.619257	0.0379677	-	-
180	PB.61473.1|m.1106	adenylate kinase 4	XP_004960724	0.620416	0.0012292	TR4929_c0_g1_i1	0.278946
181	PB.52941.5|m.39215	ABA-responsive protein	NP_001152088	0.621531	0.006357	-	-
182	PB.65137.6|m.46408	UPF0664 stress-induced protein C29B12.11c	XP_021308123	0.621735	0.0404082	-	-
183	PB.7013.27|m.167493	26S proteasome non-ATPase regulatory subunit 1 homolog A	XP_021319012	0.623105	0.0175814	-	-
184	PB.89.22|m.187514	transmembrane 9 superfamily member 9	XP_004973141	0.623509	0.00217358	TR25394_c1_g1_i1	0.22726
185	PB.2376.6|m.28888	epidermal growth factor receptor substrate 15-like 1 isoform X1	XP_004966525	0.624107	0.0297394	-	-
186	PB.40236.1|m.13309	T-complex protein 1 subunit beta	XP_004967866	0.624469	0.0347497	-	-
187	PB.9888.3|m.183818	auxin-binding protein	XP_004962873	0.629029	0.0380756	-	-
188	PB.8481.4|m.2410	chlorophyll a-b binding protein	NP_001148271	0.630081	0.00985216	-	-
189	PB.20592.4|m.17562	hsp70-Hsp90 organizing protein	XP_004953274	0.63131	0.00341212	TR52022_c0_g1_i1	0.383973
190	PB.45832.2|m.75722	pyruvate kinase, cytosolic isozyme	XP_002457647	0.63376	0.00351763	TR6028_c0_g1_i1	0.164596
191	PB.34003.7|m.18171	ruBisCO large subunit-binding protein subunit alpha	XP_004980958	0.636743	0.000425685	-	-
192	PB.17013.18|m.130338	Transmembrane 9 superfamily member 11	OEL38470	0.636885	0.0206085	-	-
193	PB.6815.9|m.38262	fructose-bisphosphate aldolase 1, cytoplasmic	XP_002453822	0.637537	0.0383817	TR32863_c0_g1_i1	0.353973
194	PB.52471.4|m.8758	malate dehydrogenase, mitochondrial	XP_002441555	0.642214	0.0156591	TR54620_c1_g3_i1	0.346119
195	PB.30957.22|m.49424	chlorophyll a-b binding protein CP29.1, chloroplastic	XP_004958012	0.642786	0.00266494	-	-
196	PB.57442.1|m.1420	Chlorophyll a-b binding protein of LHCII type III	ONM58424	0.64356	0.0341425	-	-
197	PB.55528.1|m.5852	isocitrate dehydrogenase	XP_004961158	0.644829	0.000116864	-	-
198	PB.69259.8|m.224784	uncharacterized DUF538 family protein LOC101758500	XP_004982599	0.6468	0.0400079	TR10296_c0_g1_i1	0.140666
199	PB.32369.3|m.16963	asparagine--tRNA ligase, cytoplasmic 1	XP_002463987	0.648918	0.00146276	-	-
200	PB.65002.8|m.224578	universal stress protein A-like protein isoform X2	XP_022682027	0.649016	0.0330288	-	-
201	PB.17063.7|m.127420	SEC1 family transport protein SLY1	XP_004983213	0.65033	0.0104409	-	-
202	PB.9742.13|m.59638	60S acidic ribosomal protein P0	XP_002440235	0.651366	0.00604573	-	-
203	PB.2449.5|m.27632	eukaryotic translation initiation factor 3 subunit A	XP_002455031	0.651515	0.00124545	-	-
204	PB.58051.1|m.876	ras-related protein RABH1b	XP_010238113	0.652522	0.0294731	-	-
205	PB.63583.1|m.952	probable ATP synthase 24 kDa subunit, mitochondrial	XP_004952001	0.654449	0.00613121	-	-
206	PB.51675.1|m.9049	tubulin beta-3 chain	XP_004982240	0.655211	0.0172777	TR9256_c0_g1_i1	0.191709
207	PB.1666.24|m.130590	5-methyltetrahydropteroyltriglutamate--homocysteine methyltransferase 1	XP_021307374	0.655765	0.0329669	TR30314_c3_g3_i1	0.159725
208	PB.25631.3|m.21121	putative inactive receptor kinase RLK902	OEL32327	0.656853	0.0467997	TR26831_c0_g1_i2	0.295734
209	PB.4111.17|m.113099	glucose-6-phosphate 1-dehydrogenase, cytoplasmic isoform-like	XP_021318732	0.657571	0.035032	-	-
210	PB.753.9|m.157268	photosystem I P700 chlorophyll a apoprotein A2	YP_009365119	0.658307	0.00137516	-	-
211	PB.20055.2|m.24277	threonine--tRNA ligase, mitochondrial 1-like	XP_004973168	0.659774	0.00334083	-	-
212	PB.56420.1|m.3624	Apoptosis-inducing factor 2	OEL17188	0.663276	0.00297895	-	-
213	PB.58401.5|m.38164	14-3-3-like protein GF14-D	XP_002449656	0.663561	0.0339742	-	-
214	PB.780.19|m.137547	acetyl-coenzyme A synthetase, chloroplastic/glyoxysomal	XP_004975511	0.666414	0.023045	TR35153_c0_g1_i2	0.290338
215	PB.29108.6|m.99160	dihydrolipoyllysine-residue acetyltransferase component 1 of pyruvate dehydrogenase complex, mitochondrial	XP_021306825	1.50174	0.00607444	TR698_c0_g2_i4	4.98451
216	PB.24627.2|m.138663	alpha-L-arabinofuranosidase 1	XP_002442705	1.50324	0.00444603	TR6853_c1_g3_i2	2.74853
217	PB.16433.3|m.22688	eukaryotic translation initiation factor 3 subunit C	XP_002460451	1.50372	0.0180098	-	-
218	PB.60894.2|m.3325	chorismate mutase	ACG40583	1.50559	0.00333519	TR4699_c1_g1_i1	0.396501
219	PB.57839.1|m.2430	NADP-dependent D-sorbitol-6-phosphate dehydrogenase	XP_004952056	1.51209	0.0116679	TR5869_c0_g1_i1	3.29441
220	PB.47109.2|m.90386	serine-threonine kinase receptor-associated protein	XP_002438635	1.5121	0.00724832	-	-
221	PB.69761.1|m.223139	proliferating cell nuclear antigen	XP_002453002	1.51275	0.0297037	-	-
222	PB.34484.10|m.77176	red aleurone1	AQK72244	1.5133	0.0172543	-	-
223	PB.47284.3|m.10210	diaminopimelate decarboxylase, chloroplastic	XP_002442818	1.51563	0.0386074	-	-
224	PB.30613.1|m.135128	outer envelope protein 80, chloroplastic	XP_008645435	1.51599	0.036373	-	-
225	PB.48.47|m.149062	1,4-alpha-glucan-branching enzyme, chloroplastic/amyloplastic	XP_004966509	1.52428	0.00131678	-	-
226	PB.33831.5|m.21233	2-isopropylmalate synthase A	XP_004977502	1.52739	0.0397841	TR25648_c0_g2_i1	3.08535
227	PB.42788.2|m.12315	cytochrome P450 98A1	XP_004961648	1.53374	0.0348695	TR52209_c0_g2_i1	0.298227
228	PB.51492.2|m.8120	Agmatine deiminase	OEL32575	1.55088	0.00806679	-	-
229	PB.10599.10|m.81933	stearoyl-[acyl-carrier-protein] 9-desaturase 2, chloroplastic	XP_002458993	1.56894	0.011242	-	-
230	PB.9029.2|m.28579	chaperone protein ClpB1	XP_014496061	1.57394	0.000222792	TR12659_c0_g3_i7	0.0170285
231	PB.46777.8|m.104280	protein plastid transcriptionally active 16, chloroplastic	XP_012702533	1.57467	0.0400926	-	-
232	PB.39726.1|m.16846	chaperonin CPN60-2, mitochondrial	XP_004982955	1.57571	0.0153414	-	-
233	PB.48892.2|m.10231	delta-aminolevulinic acid dehydratase, chloroplastic	XP_004966358	1.57911	0.00834252	-	-
234	PB.16974.2|m.152003	uncharacterized protein LOC103645761	XP_020403649	1.58975	0.0364512	-	-
235	PB.24201.9|m.118592	long chain acyl-CoA synthetase 9, chloroplastic	XP_004977279	1.59374	0.0115946	TR46504_c0_g1_i1	2.38487
236	PB.322.35|m.186484	plastid transported acetyl-CoA carboxylase	AHC53985	1.6083	0.0412314	-	-
237	PB.39221.3|m.13736	splicing factor 3B subunit 2	XP_004954471	1.61404	0.0219297	-	-
238	PB.51134.3|m.81095	thylakoid lumenal 29 kDa protein, chloroplastic	XP_021318830	1.61684	0.0113716	-	-
239	PB.72365.2|m.215089	protein FAM136A	XP_004978960	1.6184	0.0404362	-	-
240	PB.16556.4|m.33687	monothiol glutaredoxin-S10	XP_004974268	1.62317	0.0132872	-	-
241	PB.37898.2|m.64114	oryzain beta chain isoform X2	XP_006652996.	1.63441	0.0424272	-	-
242	PB.64727.3|m.38342	nucleoside diphosphate kinase 3-like	XP_021303667	1.64615	0.00102668	TR28976_c0_g6_i3	0.340436
243	PB.10472.29|m.137042	molybdopterin biosynthesis protein CNX1 isoform X1	XP_021318771	1.64841	0.0477924	-	-
244	PB.29542.1|m.20756	dynamin-related protein 4C isoform X1	XP_015633626	1.66522	0.0256313	-	-
245	PB.33303.2|m.17976	pheophorbide a oxygenase, chloroplastic	XP_004985718	1.68511	0.00706396	TR32667_c0_g1_i1	2.94403
246	PB.8464.7|m.29035	trehalose-6-phosphate synthase13	ONM54854	1.68921	0.0480029	TR2228_c0_g1_i4	4.42935
247	PB.5435.27|m.89030	limonoid UDP-glucosyltransferase isoform X1	XP_020408985	1.69084	0.0252086	-	-
248	PB.56231.3|m.57325	aspartic proteinase nepenthesin-1	XP_008678493	1.69169	0.00176782	TR25755_c0_g1_i1	0.000336315
249	PB.416.4|m.26052	acyl-CoA dehydrogenase IBR3	XP_004958678	1.69213	0.0247548	-	-
250	PB.52139.3|m.8729	photosystem II stability/assembly factor HCF136, chloroplastic	XP_002439075	1.69509	0.00486124	-	-
251	PB.671.78|m.108691	alanine aminotransferase 2 isoform X1	XP_021301861	1.70045	0.000248972	-	-
252	PB.37281.20|m.113038	ADP-glucose pyrophosphorylase small subunit, chloroplastic/amyloplastic	XP_002462140	1.70093	0.0001124	TR10838_c1_g1_i1	0.270336
253	PB.55371.1|m.4503	proline iminopeptidase	XP_002441369	1.70825	0.0302566	-	-
254	PB.41693.4|m.11325	tryptophan synthase beta chain 2, chloroplastic	XP_008662907	1.71081	0.0357714	-	-
255	PB.43873.5|m.108316	UDP-N-acetylglucosamine diphosphorylase 2	AQK40983	1.71589	0.0219982	-	-
256	PB.58875.2|m.4855	clavaminate synthase-like protein At3g21360	XP_022682500	1.7407	0.0300588	-	-
257	PB.52749.1|m.7030	phosphoglucan phosphatase DSP4, amyloplastic	XP_004986050	1.74704	0.0119733	-	-
258	PB.19096.8|m.97899	isoamylase 2, chloroplastic	XP_002441051	1.75136	0.000918194	-	-
259	PB.850.20|m.152560	delta-1-pyrroline-5-carboxylate synthase 1	XP_004961886	1.75645	0.00888583	TR29072_c0_g1_i1	0.339315
260	PB.52083.1|m.3596	serine/arginine-rich splicing factor RS2Z32	XP_002440494	1.76165	0.0207849	-	-
261	PB.51513.1|m.79541	aspartic proteinase nepenthesin-1-like	XP_003573078	1.76355	0.0186463	-	-
262	PB.9999.22|m.223111	ribulose-1,5-bisphosphate carboxylase/oxygenase small subunit	ASU47382	1.76991	0.0148555	-	-
263	PB.1606.52|m.193916	starch synthase 3, chloroplastic/amyloplastic	XP_004976871	1.77833	0.00504845	-	-
264	PB.48152.5|m.81739	selenium-binding protein 1	XP_002456833	1.78133	0.0191015	TR31328_c0_g1_i1	2.7515
265	PB.64702.2|m.37939	dirigent-like protein pDIR3	NP_001159086	1.78596	0.0437276	-	-
266	PB.69763.9|m.219220	histone H2B.1 isoform X1	XP_002455185	1.79818	0.00450099	-	-
267	PB.1898.14|m.187101	GIGYF family protein CG11148	XP_012699449	1.80081	0.039215	-	-
268	PB.8379.2|m.36168	60S ribosomal protein L13-2	XP_002456870	1.80173	0.0086081	-	-
269	PB.3625.13|m.120429	granule-bound starch synthase I	ABU98330	1.80782	0.0251422	-	-
270	PB.71467.1|m.230851	subtilisin-chymotrypsin inhibitor-2A	XP_015618062	1.81031	0.00403279	-	-
271	PB.3478.35|m.187078	alpha-glucan water dikinase, chloroplastic isoform X2	XP_022681711	1.81063	0.0302838	-	-
272	PB.16470.3|m.44731	V-type proton ATPase subunit D	XP_002448626	1.81417	0.00884825	TR23732_c0_g2_i4	0.453158
273	PB.44447.7|m.98030	rhodanese-like domain-containing protein 4, chloroplastic	XP_004951282	1.8207	0.0236333	-	-
274	PB.40666.4|m.99485	D-3-phosphoglycerate dehydrogenase 3, chloroplastic	XP_002438779	1.82862	0.00835782	-	-
275	PB.43498.4|m.14450	lipoamide acyltransferase component of branched-chain alpha-keto acid dehydrogenase complex, mitochondrial	XP_002457754	1.83846	0.032335	TR43832_c0_g2_i1	2.43397
276	PB.50246.4|m.7259	alcohol dehydrogenase 2	XP_004979116	1.84115	0.000330045	TR27429_c1_g1_i1	0.133587
277	PB.53846.1|m.64734	apyrase 3	OEL20042	1.85077	0.0117763	-	-
278	PB.38755.2|m.15775	methylmalonate-semialdehyde dehydrogenase	XP_004955716	1.85236	0.00252262	-	-
279	PB.19070.8|m.149758	trifunctional UDP-glucose 4,6-dehydratase/UDP-4-keto-6-deoxy-D-glucose 3,5-epimerase/UDP-4-keto-L-rhamnose-reductase RHM1	XP_004984748	1.85262	0.0258122	-	-
280	PB.17815.3|m.24735	isoamylase 3, chloroplastic	XP_004957074	1.8621	0.026565	-	-
281	PB.28941.1|m.19609	protein TolB	XP_015632697	1.86235	0.0317208	TR29263_c0_g1_i1	2.53477
282	PB.29990.9|m.100364	succinate dehydrogenase	XP_021309515	1.86253	0.000221643	-	-
283	PB.59088.1|m.3063	Diaminopimelate epimerase chloroplastic	NP_001130140	1.8668	0.0124857	-	-
284	PB.33972.3|m.18178	glucose-6-phosphate 1-dehydrogenase 4, chloroplastic	XP_004984575	1.86943	0.0438301	-	-
285	PB.6368.4|m.27388	chaperone protein ClpC2, chloroplastic	XP_004960741	1.89342	0.00534793	-	-
286	PB.46523.3|m.12532	Glyceraldehyde-3-phosphate dehydrogenase, cytosolic	AQK68755	1.89727	0.00982758	TR14557_c0_g1_i2	0.228071
287	PB.73961.2|m.215562	NADH-ubiquinone oxidoreductase 10.5 kDa subunit	NP_001149378	1.90525	0.0411738	-	-
288	PB.36644.5|m.80845	tubulin alpha-2 chain	XP_014660057	1.92039	0.00221243	TR53783_c0_g3_i5	4.12403
289	PB.36072.16|m.109837	D-3-phosphoglycerate dehydrogenase 3, chloroplastic	XP_002447228	1.96194	0.000945364	TR51648_c0_g1_i1	0.141717
290	PB.52844.1|m.6051	U5 small nuclear ribonucleoprotein 40 kDa protein	XP_004965696	1.96311	0.00279359	-	-
291	PB.67572.1|m.226143	membrane steroid-binding protein 2-like	XP_017254754	1.98955	0.0418978	-	-
292	PB.7272.11|m.95690	betaine aldehyde dehydrogenase	BAD34949	2.02002	0.0261246	-	-
293	PB.29159.1|m.21512	nucleolin 2	XP_004982918	2.03157	0.0110893	-	-
294	PB.27166.1|m.53703	2-keto-3-deoxy-L-rhamnonate aldolase-like	XP_003578481	2.03433	0.0390534	-	-
295	PB.44312.9|m.94591	nicotianamine aminotransferase A	XP_002441672	2.03874	0.000106872	-	-
296	PB.4883.7|m.28881	sucrose-phosphate synthase 5	OEL24659	2.046	0.00257783	-	-
297	PB.51793.1|m.10452	dihydropyrimidine dehydrogenase (NADP(+)), chloroplastic	XP_002452589	2.04709	0.0471243	-	-
298	PB.67993.1|m.36500	Translationally-controlled tumor protein-like protein	OEL38436	2.0569	0.00167175	-	-
299	PB.14712.22|m.170247	apyrase 3	OEL20042	2.06094	0.042393	TR9614_c0_g1_i3	24.9719
300	PB.55843.5|m.69090	arginase 1, mitochondrial	XP_002446022	2.08882	0.00326659	-	-
301	PB.42331.2|m.13909	serine carboxypeptidase II-2	XP_021305245	2.09628	0.00551992	-	-
302	PB.37095.14|m.112824	protein SSUH2 homolog	XP_004962467	2.12853	0.0326903	-	-
303	PB.11241.3|m.17208	aldehyde dehydrogenase family 2 member B7, mitochondrial	XP_004953799	2.14034	0.0352003	-	-
304	PB.51101.7|m.77273	Isovaleryl-CoA dehydrogenase, mitochondrial	AQK95330	2.14754	0.0024774	TR8426_c0_g1_i2	2.28273
305	PB.1223.28|m.62676	glyceraldehyde-3-phosphate dehydrogenase A, chloroplastic	XP_004975847	2.17689	2.96893e-05	-	-
306	PB.48937.4|m.83619	uncharacterized putative calcium-binding protein	XP_004983336	2.20316	0.0117269	-	-
307	PB.51618.3|m.51085	peroxisomal (S)-2-hydroxy-acid oxidase GLO5	XP_004955475	2.20364	0.0161634	TR1152_c0_g3_i1	4.33886
308	PB.34574.5|m.125021	pyridoxine/pyridoxamine 5'-phosphate oxidase 1, chloroplastic isoform X1	XP_004983070	2.2138	0.0355291	-	-
309	PB.3625.7|m.20745	starch synthase	ARA71548	2.22246	0.00509753	-	-
310	PB.53266.1|m.11213	alpha-amylase type A isozyme	XP_004960025	2.22861	0.00338683	TR45756_c1_g2_i1	5.76906
311	PB.52387.8|m.71579	chloroplast stem-loop binding protein of 41 kDa b, chloroplastic	XP_004962574	2.23672	2.71886e-05	TR10109_c0_g2_i1	6.03481
312	PB.14540.2|m.26744	beta-galactosidase 15 isoform X1	XP_004962561	2.25605	0.00246751	TR3621_c0_g1_i1	2.97061
313	PB.25929.1|m.136350	transmembrane 9 superfamily member 12	XP_004953734	2.26513	0.0154627	TR28751_c3_g1_i1	0.285623
314	PB.51257.1|m.5897	armadillo repeat-containing protein 6	XP_004954000	2.28232	0.0171344	TR473_c8_g3_i1	0.338395
315	PB.36465.1|m.19205	protein TolB like	PAN15079	2.29414	0.000490915	-	-
316	PB.48044.4|m.87152	protein DJ-1 homolog A	XP_004968631	2.3083	0.0272953	-	-
317	PB.68292.4|m.38709	60S ribosomal protein L15	NP_001150716	2.30965	0.0335348	-	-
318	PB.58679.4|m.53389	carboxylesterase 15	XP_004955528	2.31318	0.0146495	TR28307_c0_g2_i2	0.224041
319	PB.57462.1|m.8250	isocitrate dehydrogenase	XP_002454117	2.32839	0.0435393	-	-
320	PB.24818.7|m.150282	glycerophosphodiester phosphodiesterase GDPDL4 isoform X1	XP_004973844	2.34373	0.036567	-	-
321	PB.18055.9|m.48802	heme-binding protein 2	XP_002454957	2.34725	0.000109928	TR35497_c0_g2_i2	6.02311
322	PB.27184.15|m.146868	external alternative NAD(P)H-ubiquinone oxidoreductase B2, mitochondrial	XP_002445027	2.35627	0.00132136	TR12950_c0_g1_i1	0.0399416
323	PB.56583.8|m.70714	peroxidase 17	XP_004957069	2.37623	0.000147025	-	-
324	PB.20975.1|m.160512	primary amine oxidase	XP_004952288	2.4099	0.00665574	-	-
325	PB.19096.3|m.25196	Isoamylase 2, chloroplastic	OEL19158	2.4141	0.0406479	-	-
326	PB.67082.3|m.227557	30S ribosomal protein 2, chloroplastic	XP_004956457	2.47093	0.00337441	-	-
327	PB.31205.8|m.119141	microtubule-associated protein 70-1	XP_021321916	2.4748	0.0230505	-	-
328	PB.29314.30|m.49472	ATP-dependent RNA helicase laf-1	XP_002447827	2.48423	0.0311442	-	-
329	PB.26692.2|m.151649	peroxisomal (S)-2-hydroxy-acid oxidase GLO4	XP_004958307	2.48494	0.0400324	-	-
330	PB.57829.1|m.65456	peptidyl-prolyl cis-trans isomerase, chloroplastic	XP_004973304	2.48854	0.0117616	-	-
331	PB.65965.5|m.229331	glycine-rich RNA-binding protein 2, mitochondrial	XP_004971051	2.50521	0.0370412	-	-
332	PB.44624.2|m.15074	alanine--glyoxylate aminotransferase 2 homolog 1, mitochondrial	XP_004985531	2.50747	0.0386875	-	-
333	PB.54484.1|m.8410	reticulon-4-interacting protein 1	NP_001149467	2.52291	0.000998748	-	-
334	PB.49181.1|m.7650	glycerophosphodiester phosphodiesterase GDPD6	XP_002456391	2.55922	0.0462689	TR5404_c0_g1_i2	2.28022
335	PB.13745.8|m.161962	soluble starch synthase 2-1, chloroplastic/amyloplastic	XP_004983043	2.60027	0.0455888	-	-
336	PB.10655.3|m.28258	protein STABILIZED1	XP_008662633	2.62526	0.0184851	-	-
337	PB.46714.1|m.6263	alpha-galactosidase 3	XP_002461216	2.66012	0.0392565	-	-
338	PB.74424.1|m.31022	60S acidic ribosomal protein P3	XP_004966107	2.68656	0.00221483	TR1851_c0_g2_i1	0.265164
339	PB.39419.6|m.229069	jasmonate-induced protein	ABS82785	2.68974	0.00104558	-	-
340	PB.41737.4|m.112131	beta-glucosidase 20 isoform X1	XP_004962307	2.72125	0.0288506	TR52737_c0_g1_i9	2.86951
341	PB.8783.6|m.153246	protein STRUBBELIG-RECEPTOR FAMILY 3 isoform X2	XP_004951728	2.81711	0.0388263	-	-
342	PB.1672.8|m.13524	legumain-like protease	CAB64545	2.82174	0.00549025	-	-
343	PB.66743.1|m.35410	Nuclear transport factor 2 (NTF2) family protein	KMZ60294	2.88563	0.0222318	TR48481_c0_g1_i1	11.6167
344	PB.10505.3|m.27807	RNA-binding KH domain-containing protein	NP_001183640	2.92396	0.00600378	-	-
345	PB.56560.1|m.2901	serpin-ZXA	XP_012704174	2.94632	0.00400021	-	-
346	PB.72137.4|m.35520	NADH dehydrogenase	XP_002439020	2.95495	0.0289102	-	-
347	PB.64245.2|m.48017	peptide methionine sulfoxide reductase B1, chloroplastic	XP_002436788	2.96519	0.0131525	-	-
348	PB.62219.6|m.58864	salutaridine reductase	XP_002454578	3.05797	0.00853164	-	-
349	PB.8646.8|m.38296	24.1 kDa heat shock protein, mitochondrial isoform X2	XP_002454239	3.08162	0.0351822	-	-
350	PB.49454.5|m.90009	pre-mRNA cleavage complex II protein Clp1	ACG43276	3.11794	0.0348356	-	-
351	PB.3894.2|m.6944	alpha-glucan water dikinase, chloroplastic isoform X2	XP_021304642	3.14012	0.0167249	-	-
352	PB.67867.9|m.223155	40S ribosomal protein S8	XP_004953910	3.16723	0.036957	-	-
353	PB.74372.3|m.210679	non-specific lipid-transfer protein	XP_002458765	3.1839	0.0334556	TR54537_c0_g1_i1	0.020252
354	PB.61372.7|m.55791	peroxidase 2-like isoform X4	XP_022680206	3.18707	0.00101264	-	-
355	PB.37676.4|m.15102	glutamine-dependent asparagine synthetase	AAU89392	3.29332	0.00125671	-	-
356	PB.38339.1|m.105851	inositol-3-phosphate synthase	ACG33827	3.37483	0.00650495	-	-
357	PB.52669.2|m.61321	beta-ureidopropionase	XP_004957709	3.40634	0.0170778	-	-
358	PB.14133.1|m.13876	subtilisin-like protease SBT1.4	XP_004954115	3.44819	0.0102808	-	-
359	PB.37027.3|m.49522	G-rich sequence factor 1 isoform X2	XP_015617185	3.50469	0.0491855	-	-
360	PB.69598.1|m.33790	non-specific lipid-transfer protein 2	XP_002442775	3.52624	0.0207256	-	-
361	PB.60363.1|m.4950	carboxylesterase 18	XP_004958500	3.64421	0.00661719	-	-
362	PB.45106.1|m.14199	actin-5C	XP_003373575	3.73911	0.0157706	-	-
363	PB.60131.1|m.2942	fruit protein pKIWI502	XP_002452126	4.42777	0.00245429	-	-
364	PB.951.14|m.190090	pyruvate phosphate dikinase 2 isoform X1	XP_002465076	4.66249	3.36105e-09	-	-
365	PB.59813.15|m.59780	1-aminocyclopropane-1-carboxylate oxidase 1	XP_002452894	4.7897	0.00204274	-	-
366	PB.60194.2|m.2847	Cationic peroxidase SPC4	OEL19323	5.18957	6.39324e-07	-	-
367	PB.58927.1|m.1676	Cationic peroxidase SPC4	XP_004959970	5.23276	0.000603374	-	-
368	PB.4187.4|m.196581	putative aldehyde oxidase-like protein isoform X1	XP_004955962	5.24485	0.0189127	-	-
369	PB.13578.16|m.123355	Ferredoxin--nitrite reductase, chloroplastic	OEL26864	5.32518	0.0222806	-	-
370	PB.61221.2|m.54311	Peroxidase 2	EMS47195	6.0525	0.0130926	-	-
371	PB.64194.2|m.2141	stem 28 kDa glycoprotein	XP_004960899	6.11113	0.00410559	-	-
372	PB.70496.5|m.218267	HMG1/2-like protein	XP_004953412	6.21113	0.00335459	-	-
373	PB.566.2|m.161807	Pyruvate phosphate dikinase 2	OEL35146	6.51946	0.000290104	-	-
374	PB.41036.5|m.111465	glucan endo-1,3-beta-glucosidase 1	XP_014660268	7.23003	0.0188534	-	-
375	PB.28434.1|m.22592	carbonic anhydrase, chloroplastic-like isoform X1	XP_021312698	8.33518	0.00789623	-	-
376	PB.53125.1|m.9620	alpha tubulin	XP_018652548	10.368	0.00208134	-	-
