# Supplementary material for: Comparative proteomic analysis provides new insights into the specialization of shoots and stolons in bermudagrass (Cynodon dactylon L.)
Source: BMC Genomics. 2019 Sep 11;20:708. doi: 10.1186/s12864-019-6077-3 (PMC6740039; doi:10.1186/s12864-019-6077-3)
Supplement: Supplementary file 2 — Additional file 2: Table S2. Origin of the Cynodon dactylon cultivars and wild accessions. (XLSX 9 kb) [file 12864_2019_6077_MOESM2_ESM.xlsx]

## Sheet: Table S2
Table S2. Origin of the Cynodon dactylon cultivars and wild accessions
Cultivar/Accession name	Collection site	GPS coordinate
Yangjiang	originated from wild accessions collected at Yangjiang, Guangdong Province	21.88 N, 112.02 E
C437	Liuzhou, Guangxi Zhuang Autonomous Region	24.18 N, 109.26 E
C452	Yongzhou, Hunan Province	26.16 N, 111.37 E
C690	Jiaxian, Henan Province	34.00 N, 113.12 E
C726	Zaozhuang, Shandong Province	34.52 N, 117.34 E
