# Supplementary material for: Comparative proteomic analysis provides new insights into the specialization of shoots and stolons in bermudagrass (Cynodon dactylon L.)
Source: BMC Genomics. 2019 Sep 11;20:708. doi: 10.1186/s12864-019-6077-3 (PMC6740039; doi:10.1186/s12864-019-6077-3)
Supplement: Supplementary file 3 — Additional file 3: Table S3. Primers used for RT-qPCR. (XLSX 9 kb) [file 12864_2019_6077_MOESM3_ESM.xlsx]

## Sheet: Table S3
	Table S3. Primers used for RT-qPCR
ID	Gene Name	Upper primer	Lower primer
1	PPI	TTGCCAAGGCTGTGAAGACC	GGCCCGCAATGACCTGTT
2	FLA17	GACCAAGGCCGGGCAGTTCACCAA	GGCGGGGAGCAGCTGCGAGACGA
11	PAL	CGCGAGCCGGTGGTCAAGAT	GATGCCGGAGTAGCCCTGGAGAAG
25	CASR	ACCCCGCGCCCGTCGTGTCT	GCTTTGGCCTTGTCCTTTTCGTTC
111	PK	GCGCGGCTGCCCAAGACCAA	CGAGCATGACGGCGCAGAGGATT
252	AGPase	CTCTCAAGGGCCTATGGGAACA	TGGGCTTGAATGAATTTTTGGTAG
311	CSP41B	CGGCGCCGGCAACCAGAT	GTGCCACGGCCAAAGTCAAGATT
356	IPS	ATATGCGCCGTTCAAGAGCCTGTT	GCGCGGGAGCCCTGGTTAG
373	PPDK	GTGGGTGGGGAAAATGCTGTGTCT	AATTCCTTGTGCCCCGTTGTTCC
375	CAX1	GGCTACCCGGCAAAGAAGAAG	GGGCAGCACCGGGAGTCAG
	Actin	GCTCAACCCCAAGGCTAAC	AGAGCGTATCCCTCGTAGATG
